# Supplementary material for: The Effects of Astaxanthin Supplementation on Exercise Recovery Biomarkers and Exercise Performance: A Systematic Review and Meta-Analysis
Source: Nutrients. 2026 May 15;18(10):1570. doi: 10.3390/nu18101570 (PMC13210138; doi:10.3390/nu18101570)
Supplement: Supplementary file 1 [file nutrients-18-01570-s001.zip]

Archive with 1 entries (1 files):
- nutrients-4274258-supplementary.pdf
